# Supplementary material for: Radiation-Induced Meningiomas: Systematic Review with Pooled Case Analysis and Case Series of Long Latency, Aggressive Behavior, and Clinical Outcomes
Source: J Clin Med. 2026 Mar 19;15(6):2356. doi: 10.3390/jcm15062356 (PMC13027033; doi:10.3390/jcm15062356)
Supplement: Supplementary file 1 [file jcm-15-02356-s001.zip › Supplementary Table S2.xlsx]

## Sheet: DANE
	Authors	Publication year	Number of patients	Sex	Age at irradiation	Age at meningioma diagnosis	Primary tumor/other	Latency period, years	Gy	Multifocal	GTR	WHO grade	Follow-up, months	Reccurrence
1	Char D, Shiel M [14]	2008	1	M	3	26	ALL	23	24	0	1	1	18	0
2	Char D, Shiel M [14]	2008	1	M	na	39	ALL	>20	na	1	0	1	na	na
3	De Tommasi et al. [15]	2004	1	F	10	46	tinea capitis	36	15	1	1	1	na	0
4	De Tommasi et al. [15]	2004	1	F	22	62	tinea capitis	40	5	0	1	1	na	0
5	De Tommasi et al. [15]	2004	1	M	22	64	tinea capitis	42	15	0	1	1	na	0
6	De Tommasi et al. [15]	2004	1	F	16	60	tinea capitis	44	25	1	1	2	na	0
7	De Tommasi et al. [15]	2004	1	M	16	50	tinea capitis	34	10	0	1	1	na	0
8	De Tommasi et al. [15]	2004	1	F	19	64	tinea capitis	45	20	0	1	2	na	0
9	Mann et al. [16]	1953	1	F	4	10	astrocytooma	6	98	0	1	1	10	1
10	Munk et al. [16]	1969	1	M	na	46	tinea capitis	na	na	0	1	1	na	na
11	Munk et al. [16]	1969	1	F	20	46	na	26	na	0	1	1	na	na
12	Munk et al. [16]	1969	1	F	7	23	skin disease of the head	16	na	0	1	1	na	na
13	Munk et al. [16]	1969	1	M	na	61	skin disease of the head	na	na	0	1	1	na	na
14	Waterson and Shapiro [16]	1970	1	M	10	36	scalp infection	26	na	1	0	1	204	1
15	Ojeda et al. [16]	1987	1	M	6	29	medulloblastoma	23	36	0	1	na	31	0
16	Jung et al. [17]	2021	1	F	2	23	medulloblastoma	21	55.29	1	1	1, 2	3	0
17	Domagalski et al. [17]	2023	1	M	na	25	ALL	na	na	0	0	na	5	0
18	Han et al. [17]	2017	1	M	3	13	medulloblastoma	10	50.4	0	1	1	6	0
19	Beller et al. [17]	1972	1	M	5	41	tinea capitis	36	low dose	0	1	1	na	na
20	Beller et al. [17]	1972	1	M	12	48	tinea capitis	36	low dose	0	1	1	na	na
21	Beller et al. [17]	1972	1	F	12	40	tinea capitis	28	low dose	0	1	NA	na	na
22	Beller et al. [17]	1972	1	F	7	35	tinea capitis	28	low dose	0	1	NA	na	na
23	Beller et al. [17]	1972	1	M	7	41	tinea capitis	34	low dose	0	1	1	24	1
24	Beller et al. [17]	1972	1	M	11	39	tinea capitis	28	low dose	0	0	NA	180	1
25	Beller et al. [17]	1972	1	M	5	31	tinea capitis	26	low dose	0	1	NA	na	na
26	Beller et al. [17]	1972	1	M	11	46	tinea capitis	35	low dose	0	0	NA	na	na
27	Beller et al. [17]	1972	1	F	6	30	tinea capitis	24	low dose	0	1	1	204	1
28	Beller et al. [17]	1972	1	F	6	43	tinea capitis	37	low dose	0	1	NA	na	na
29	Beller et al. [17]	1972	1	M	5	50	tinea capitis	45	low dose	0	0	NA	na	na
30	Beller et al. [17]	1972	1	M	4	44	tinea capitis	40	low dose	0	1	1	na	na
31	Beller et al. [17]	1972	1	M	5	55	tinea capitis	50	low dose	0	1	1	na	na
32	Beller et al. [17]	1972	1	F	na	49	tinea capitis	NA	low dose	0	1	NA	na	na
33	Beller et al. [17]	1972	1	M	10	57	tinea capitis	47	low dose	0	1	NA	na	na
34	Salvati et al. [17]	1995	1	M	15	25	ALL	10	24	0	1	1	12	0
35	Salvati et al. [17]	1995	1	F	13	25	ALL	12	24	0	1	1	48	0
36	Salvati et al. [17]	1995	1	F	11	21	ALL	10	24	0	1	1	48	0
37	Hill [17]	1986	1	M	11	41	sebaceous naevus	30	temple ana cheek 120, meninges 15	0	1	1	na	na
38	Starshak [17]	1996	1	M	4	6	medulloblastoma	2	36	0	1	1	na	0
39	Starshak [17]	1996	1	F	9	12	pineoblastoma.	3	37.7	0	1	1	na	0
40	Galloway et al. [17]	2012	1	F	na	na	ependymoma	31	50	0	na	na	na	na
41	Galloway et al. [17]	2012	1	F	na	na	ALL	35	24	0	na	na	na	na
42	Galloway et al. [17]	2012	1	M	na	na	medulloblastoma	8	57.6	0	na	na	na	na
43	Galloway et al. [17]	2012	1	M	na	na	medulloblastoma	23	60	0	na	na	na	na
44	Galloway et al. [17]	2012	1	M	na	na	ALL	27	24	0	na	na	na	na
45	Galloway et al. [17]	2012	1	M	na	na	astrocytoma	23	50	0	na	na	na	na
46	Galloway et al. [17]	2012	1	F	na	na	LGG	24	51.5	0	na	na	na	na
47	Galloway et al. [17]	2012	1	F	na	na	medulloblastoma	11	72	0	na	na	na	na
48	Galloway et al. [17]	2012	1	M	na	na	Nongerminomatous germ cell tumor	8	72	0	na	na	na	na
49	Galloway et al. [17]	2012	1	M	na	na	ALL	16	24	0	na	na	na	na
50	Partington and Davis [17]	1990	1	M	26	34	pituitary adenoma	8	44.8	0	1	1	na	0
51	Tanaka et al. [17]	1975	1	F	17	40	oligodendroglioma of left frontal ventricle	23	66.6	0	1	1	9	0
52	Li et al. [18]	2024	1	F	53.5	56	interventional embolization procedure for a brain aneurysm	2.5	1.37	0	1	1	5	0
53	Tachizawa et al. [18]	2024	1	F	42	60	Graves’ ophthalmopathy	18	20	0	0	2	4	1
54	Banos et al. [18]	2023	1	M	1	20	ALL	19	na	0	1	1	na	na
55	Banos et al. [18]	2023	1	M	6	23	PNET	17	na	0	1	1	na	na
56	Banos et al. [18]	2023	1	F	5	23	ALL	18	na	0	1	1	na	na
57	Banos et al. [18]	2023	1	F	1	27	ALL	26	na	0	1	1	na	na
58	Banos et al. [18]	2023	1	M	4	29	ALL	25	na	0	1	1	na	na
59	Banos et al. [18]	2023	1	M	4	31	PNET	27	na	1	1	1	na	na
60	Banos et al. [18]	2023	1	M	6	32	ALL	26	na	0	1	1	na	na
61	Banos et al. [18]	2023	1	F	3	33	ALL	30	na	0	1	2	na	na
62	Banos et al. [18]	2023	1	F	7	34	Astrocytoma	27	na	0	0	1	na	na
63	Banos et al. [18]	2023	1	F	7	38	PNET	31	na	0	1	1	na	na
64	Banos et al. [18]	2023	1	M	14	38	ALL	24	na	0	1	1	na	na
65	Banos et al. [18]	2023	1	F	4	41	ALL	37	na	0	1	1	na	na
66	Banos et al. [18]	2023	1	F	12	46	ALL	34	na	0	1	1	na	na
67	Maeda et al. [17]	2023	1	M	16	21	HGG	5	60	1	1	3	120	1
68	Maeda et al. [17]	2023	1	M	54	72	Oral squamous cell carcinoma	18	na	0	na	1	na	na
69	Maeda et al. [17]	2023	1	M	9	31	Pineal tumor	22	49.5	0	na	2	na	na
70	Maeda et al. [17]	2023	1	M	8	18	Pilocytic astrocytoma	10	26	1	na	1	na	na
71	Maeda et al. [17]	2023	1	F	3	32	ALL	29	24	0	na	1	na	na
72	Maeda et al. [17]	2023	1	M	7	15	Langerhans cell histiocytosis	8	15	1	na	2	na	na
73	Maeda et al. [17]	2023	1	F	22	56	pituitary adenoma	34	100	0	na	2	na	na
74	Banerjee et al. [17]	2009	1	M	2	35	ALL	33	24	0	1	1	na	0
75	Banerjee et al. [17]	2009	1	F	5	37	ALL	32	25	0	na	na	na	0
76	Banerjee et al. [17]	2009	1	F	2	20	ALL	18	21	1	1	2	na	1
77	Banerjee et al. [17]	2009	1	F	3	37	ALL	34	25	1	na	na	na	0
78	Banerjee et al. [17]	2009	1	F	4	34	ALL	30	25	1	0	1	na	0
79	Banerjee et al. [17]	2009	1	M	3	31	ALL	28	46	0	1	1	na	0
80	Banerjee et al. [17]	2009	1	F	5	19	ALL	14	25	0	1	1	na	1
81	Banerjee et al. [17]	2009	1	F	1	27	ALL	26	21	0	na	na	na	0
82	Banerjee et al. [17]	2009	1	F	3	24	ALL	21	25	0	1	1	na	0
83	Banerjee et al. [17]	2009	1	M	8	32	ALL	24	24	0	1	1	na	0
84	Banerjee et al. [17]	2009	1	F	1	17	ALL	16	22	0	1	1	na	0
85	Gosztonyi, Slowik and Pasztor [17]	2004	1	F	8	54	tinea capitis	46	na	0	1	1	na	na
86	Gosztonyi, Slowik and Pasztor [17]	2004	1	F	12	59	tinea capitis	47	na	0	1	1	na	na
87	Gosztonyi, Slowik and Pasztor [17]	2004	1	F	6	54	tinea capitis	48	na	0	1	1	na	1
88	Gosztonyi, Slowik and Pasztor [17]	2004	1	M	8	46	tinea capitis	38	na	0	1	1	60	1
89	Gosztonyi, Slowik and Pasztor [17]	2004	1	F	8	48	tinea capitis	40	na	0	1	1	36	1
90	Robinson [17]	1978	1	F	12	34	medulloblastoma or glioblastoma	22	65	0	1	1	na	na
91	Frazer [17]	1979	1	F	9	44	sarcoma	35	87.12	0	1	1	na	0
92	Spallone [17]	1982	1	F	29	51	pituitary adenoma	22	66	0	1	1	na	na
93	Spallone [17]	1982	1	F	23	36	pituitary adenoma	13	62	0	1	1	na	na
94	Iacone et al. [17]	1981	1	F	3	31	medulloblastoma	28	50	0	1	na	na	na
95	Ay et al. [19]	2025	1	M	13	21	medulloblastoma	8	high dose	0	1	2	12	1
96	Ay et al. [19]	2025	1	F	4	38	ALL	34	low dose	0	1	2	12	1
97	Ay et al. [19]	2025	1	F	5	22	ALL	17	high dose	0	1	2	36	1
98	Ay et al. [19]	2025	1	M	10	24	posterior fossa anaplastic astrocytoma	14	high dose	0	1	1	216	1
99	Park et al. [17]	1983	1	na	2	15	medulloblastoma	13	high dose	na	na	1	na	na
100	Anderson and Treip [17]	1984	1	F	1.5	17.5	medulloblastoma	16	43.4	1	na	1	na	na
101	Giaquinto et al. [17]	1984	1	M	9	33	tinea capitis	24	low dose	0	1	1	na	na
102	Giaquinto et al. [17]	1984	1	M	11	38	tinea capitis	27	low dose	0	1	1	na	na
103	Giaquinto et al. [17]	1984	1	F	10	47	tinea capitis	37	low dose	0	1	1	na	na
104	Giaquinto et al. [17]	1984	1	F	6	46	tinea capitis	40	low dose	0	1	1	na	na
105	Giaquinto et al. [17]	1984	1	F	11	53	tinea capitis	42	low dose	0	1	1	na	na
106	Giaquinto et al. [17]	1984	1	F	15	56	tinea capitis	41	low dose	0	1	1	na	na
107	Tiberin et al. [17]	1984	1	F	2	9	ALL	7	22	0	1	1	11	1
108	Kolodny and Dluhy [17]	1985	1	M	23	40	pituitary adenoma	19	67	0	0	na	na	na
109	Montanero, Chui and Judson [17]	1985	1	M	9	24	ganglioglioma	15	52.5	0	1	1	na	na
110	Montanero, Chui and Judson [17]	1985	1	F	12	32	fibrillary astrocytoma	20	45	0	1	1	na	na
111	Okamoto et al. [17]	1985	1	F	23	36	craniopharyngioma	13	56	0	1	1	na	na
112	Zirkin et al. [17]	1985	1	F	16	59	olfactory esthesioneuroblastoma	43	pa	0	1	1	na	na
113	Hill [17]	1986	1	M	11	41	sebaceous naevus	30	15	0	1	1	na	na
114	Manivel,Vivek, Ganesh [17]	2022	1	M	71	75	pituitary adenoma	4	54	0	1	3	na	na
115	Kumar et al. [17]	1987	1	F	1	13	medulloblastoma	12	40	0	1	2	5	1
116	Kumar et al. [17]	1987	1	M	6	29	medulloblastoma	23	40	0	1	na	7	1
117	Soffer et al. [17]	1989	1	M	8	28	medulloblastoma	20	80	0	1	1	na	na
118	Soffer et al. [17]	1989	1	M	22	36	ependymoma	14	50	0	1	3	48	1
119	Soffer et al. [17]	1989	1	M	4	16	third ventricle astrocytoma	12	40	0	1	1	1	0
120	Kim et al. [20]	2025	1	M	10	39	germ cell tumor (choriocarcinoma + germinoma)	28	18	0	1	1	na	0
121	Kim et al. [20]	2025	1	M	12	34	germ cell tumor (germinoma)	21	54	0	1	1	na	0
122	Kim et al. [20]	2025	1	M	17	37	germ cell tumor (germinoma)	20	45	0	1	1	na	0
123	Kim et al. [20]	2025	1	M	12	20	germ cell tumor (immature teratoma)	8	30.6	0	1	2	na	1
124	Kim et al. [20]	2025	1	M	8	19	germ cell tumor (immature teratoma)	10	30.6	0	1	1	na	0
125	Kim et al. [20]	2025	1	F	8	27	germ cell tumor (germinoma + mature teratoma)	18	19.8	0	1	1	na	0
126	Kim et al. [20]	2025	1	F	8	36	germ cell tumor (germinoma)	27	19.8	0	1	2	na	1
127	Kim et al. [20]	2025	1	M	9	21	germ cell tumor (germinoma + mature teratoma)	11	18	0	1	1	na	0
128	Kim et al. [20]	2025	1	M	30	55	germ cell tumor (immature teratoma)	24	14.4	0	1	1	na	0
129	Kim et al. [20]	2025	1	M	3	16	medulloblastoma	12	30.6	0	1	2	na	0
130	Kim et al. [20]	2025	1	M	3	13	medulloblastoma	9	28.8	0	1	1	na	0
131	Kim et al. [20]	2025	1	M	4	22	medulloblastoma	17	30.6	0	1	2	na	0
132	Kim et al. [20]	2025	1	M	4	30	medulloblastoma	25	18	0	1	2	na	0
133	Kim et al. [20]	2025	1	F	8	19	medulloblastoma	10	30.6	0	1	1	na	1
134	Kim et al. [20]	2025	1	F	9	26	medulloblastoma	16	19.8	0	1	2	na	0
135	Kim et al. [20]	2025	1	F	13	40	medulloblastoma	26	19.8	0	1	1	na	0
136	Kim et al. [20]	2025	1	F	22	44	pituitary neuroendocrine tumor	21	50.4	0	1	1	na	1
137	Kim et al. [20]	2025	1	M	39	52	pituitary neuroendocrine tumor	12	50.2	0	1	2	na	0
140	Kim et al. [20]	2025	1	M	7	28	Burkitt lymphoma	19	18	0	1	1	na	0
141	Kim et al. [20]	2025	1	F	16	36	ependymoma	19	19.8	0	1	1	na	0
142	Kim et al. [20]	2025	1	F	6	33	metastatic neuroblastoma	27	16.2	0	1	1	na	0
143	Kim et al. [20]	2025	1	M	7	15	pilomyxoid astrocytoma	6	54	0	1	2	na	0
144	Sridhar and Ramamurthi [18]	1989	1	K	na	na	pituitary adenoma	33	na	0	1	1	na	na
145	Domenicucci et al. [18]	1990	1	M	13	24	low-grade astrocytoma	11	40	0	1	1	24	0
146	Partington and Davis [18]	1990	1	M	26	36	pituitary adenoma	10	44.8	0	1	1	2	0
147	Tiberin et al. [18]	1990	1	K	2	9	ALL	7	22	0	1	na	15	1
148	Saleh et al. [18]	1991	1	M	18	48	pineal tumor	30	50	0	1	1	na	na
149	Rusyniak et al. [18]	1992	1	M	22	25	low-grade astrocytoma	3	55	0	1	1	na	na
150	Tsukamoto et al. [18]	1992	1	F	29	54	sellar region	25	45	0	1	1	na	na
151	Ghim et al. [18]	1993	1	F	1	14	fibrillary astrocytoma	13	40	0	1	1	48	0
152	Ghim et al. [18]	1993	1	M	1	15	histiocytosis	14	20.5	0	1	1	48	0
153	Norwood et al. [18]	1974	1	na	1	17	medulloblastoma R cerebellum, brain stem	15	23	0	1	na	6	1
154	Bolsen-Moller and Knudsen [18]	1977	1	na	1	9	ependymoma	7	43.5	0	1	na	na	na
155	Rubinstein et al. [18]	1984	1	na	1	6	ALL	5	15	na	na	na	na	na
156	Kato et al. [18]	1986	1	na	4	18	3rd ventricle tumor	14	41.7	0	na	na	na	na
158	Moss et al. [18]	1988	1	na	4	10	medulloblastoma	6	100	0	1	na	na	na
160	Moss et al. [18]	1988	1	na	3	13	ALL	10	24	0	1	na	na	na
161	Balasubramaniam et al. [18]	1988	1	na	1	12	Thalamic glioma	11	50	0	na	na	na	na
162	Pagni et al. [18]	1993	1	F	42	56	primary skin carcinoma	14	49.5	1	1	1	na	na
163	Kano et al. [18]	1994	1	M	7	9	craniopharyngioma	2	50	0	1	2	24	0
164	Kurihara et al. [18]	1995	1	F	1	21	subependymoma	20	high dose	1	na	na	na	na
165	Kleinschmidt-DeMasters and Lillehei [18]	1995	1	F	5	68	right cerebellar tumor	63	72.4	1	1	2	4	0
166	Musa, Pople and Cummins [18]	1995	1	F	60	69	Ca breast scalp metastasis	9	high dose	0	na	1	na	na
167	Musa, Pople and Cummins [18]	1995	1	M	5	25	CNS eukaemia	20	high dose	0	na	3	na	na
168	Musa, Pople and Cummins [18]	1995	1	F	15	26	Cerebellar ependymoma	11	high dose	1	na	3	na	na
169	Musa, Pople and Cummins [18]	1995	1	M	22	59	3rd ventricle tumor	37	high dose	0	na	1	na	na
170	Musa, Pople and Cummins [18]	1995	1	F	9	29	CNS eukaemia	20	high dose	0	na	1	na	na
171	Musa, Pople and Cummins [18]	1995	1	F	32	59	Pituitary adenoma	27	high dose	0	na	1	na	na
172	Musa, Pople and Cummins [18]	1995	1	F	60	76	Naso-pharyngeal tumor	16	high dose	0	na	1	na	na
173	Musa, Pople and Cummins [18]	1995	1	M	24	33	Ventricular tumor	9	high dose	0	na	1	na	na
174	Musa, Pople and Cummins [18]	1995	1	F	70	77	Left orbital lymphoma	7	high dose	0	na	1	na	na
176	Stein et al. [18]	1995	1	F	8	28	ALL	20	24	0	1	2	na	na
180	McCormick et al. [18]	1972	1	M	6	21	Medulloblastoma	15	36	na	na	na	na	na
181	Bogdanowicz and Sachs [18]	1974	1	F	15	31	Pituitary adenoma	16	61	na	na	na	na	na
182	Bogdanowicz and Sachs [18]	1974	1	M	3	28	Astrocytoma	25	72	na	na	na	na	na
183	Stock et al. [18]	1975	1	M	15	36	Pituitary adenoma	21	70	na	na	na	na	na
184	Bojsen-Moller and Knudson [18]	1977	1	M	1	8	ependymoma	7	43	na	na	na	na	na
185	Katakura [18]	1978	1	F	3	12	ependymoma	9	36	na	na	na	na	na
186	Mariotti et al. [18]	1986	1	M	6	32	Spongioblastoma	26	65	na	na	na	na	na
187	Reynier et al. [18]	1985	1	F	15	41	medulloblastoma	26	50	na	na	na	na	na
188	Reynier et al. [18]	1985	1	F	4	29	Astrocytoma	25	50	na	na	na	na	na
189	Cantini et al. [18]	1987	1	F	8	20	Spongioblastoma	12	48	na	na	na	na	na
190	Russel and Rubinstein [18]	1989	1	F	10	27	Papilloma	17	na	na	na	na	na	na
191	Tashima et al. [18]	1990	1	M	1	12	medulloblastoma	11	30	na	na	na	na	na
192	Tashima et al. [18]	1990	1	F	28	55	pituitary adenoma	27	46	na	na	na	na	na
193	Harrison et al. [18]	1991	1	F	3	35	glioma	32	40	na	na	na	na	na
194	Harrison et al. [18]	1991	1	F	13	63	Astrocytoma	50	50	na	na	na	na	na
195	Mack and Wilson [18]	1993	1	F	14	33	optic glioma	19	52	na	na	na	na	na
196	Mack and Wilson [18]	1993	1	F	13	40	Astrocytoma	27	high dose	na	na	na	na	na
197	Mack and Wilson [18]	1993	1	F	13	53	ependymoma	40	40	na	na	na	na	na
198	Mack and Wilson [18]	1993	1	F	10	40	otitis	30	high dose	na	na	na	na	na
199	Mack and Wilson [18]	1993	1	F	16	50	neurinoma	34	high dose	na	na	na	na	na
200	Mack and Wilson [18]	1993	1	F	10	35	medulloblastoma	25	high dose	na	na	na	na	na
201	Mack and Wilson [18]	1993	1	F	14	33	medulloblastoma	19	39	na	na	na	na	na
202	Mack and Wilson [18]	1993	1	F	2	7	medulloblastoma	5	48	na	na	na	na	na
203	Mack and Wilson [18]	1993	1	F	1	16	medulloblastoma	15	46	na	na	na	na	na
204	Mack and Wilson [18]	1993	1	F	5	31	medulloblastoma	26	40	na	na	na	na	na
205	Newton et al. [18]	1993	1	M	14	29	adenoma	15	50	na	na	na	na	na
206	Kado et al. [18]	1995	1	M	20	32	ectopic germinoma in the left basal ganglia	12	50	0	1	1	na	na
207	Nishio et al. [18]	1998	1	M	1	12	medulloblastoma	11	40.5	0	1	na	144	0
208	Nishio et al. [18]	1998	1	M	2	16.5	ALL	14.5	24	0	1	na	36	0
209	Nishio et al. [18]	1998	1	F	23	37	Astrocytoma	14	60	0	1	na	22	0
210	Nishio et al. [18]	1998	1	F	30	54	Pituitary adenoma	24	45.5	0	1	na	120	0
211	Nishio et al. [18]	1998	1	F	17	38	ependymoma	21	60	0	1	na	36	0
212	Hope et al. [18]	2006	1	M	15	33	medulloblastoma	18	54	0	1	2	72	0
213	Sasayama et al. [18]	2008	1	M	1	24	medulloblastoma	23	30	0	1	1	48	0
214	Kon et al. [18]	2013	1	F	16	38	pituitary adenoma	22	50	0	na	1	na	na
215	Takase et al. [18]	2021	1	M	8	49	anaplastic ependymoma	41	51	0	na	1	na	na
216	Onishi et al. [18]	2024	1	M	15	56	ALL	41	24	0	na	1	na	na
217	Salvati et al. [17]	1997	1	F	2	22	Medulloblastoma	20	high dose	0	na	1	na	na
218	Salvati et al. [17]	1997	1	F	19	29	Medulloblastoma	10	high dose	0	na	1	na	na
219	Salvati et al. [17]	1997	1	F	13	24	Low-grade glioma	11	high dose	0	na	1	na	na
220	Salvati et al. [17]	1997	1	M	15	25	ALL	10	intermediate dose	0	na	1	na	na
221	Salvati et al. [17]	1997	1	F	13	25	ALL	12	intermediate dose	0	na	1	na	na
222	Salvati et al. [17]	1997	1	M	21	31	Scalp cancer	10	high dose	0	na	1	na	na
223	Salvati et al. [17]	1997	1	F	20	29	ALL	9	intermediate dose	0	na	1	na	na
224	Salvati et al. [17]	1997	1	F	24	42	Pituitary adenoma	18	high dose	0	na	1	na	na
225	Salvati et al. [17]	1997	1	M	20	41	Pituitary adenoma	21	high dose	0	na	1	na	na
226	Salvati et al. [17]	1997	1	F	22	36	ALL	14	intermediate dose	0	na	1	na	na
227	Horanyl et al. [17]	1965	1	F	5	7	Microsporosis	2	intermediate dose	0	na	na	na	na
228	Kondziolka et al. [21]	2009	1	M	8	45.9	Low-grade glioma	37.9	na	0	na	na	na	na
229	Kondziolka et al. [21]	2009	1	F	4.4	23	Leukemia	18.6	intermediate dose	0	na	na	na	na
230	Kondziolka et al. [21]	2009	1	M	4.2	23	Low-grade glioma	18.8	high dose	0	na	na	na	na
231	Kondziolka et al. [21]	2009	1	F	5	55	Scalp angioma	50	intermediate dose	0	na	na	na	na
232	Kondziolka et al. [21]	2009	1	M	35.4	69	Pituitary adenoma	33.6	high dose	0	na	na	na	na
233	Kondziolka et al. [21]	2009	1	F	5.4	61	Experimental	55.6	na	1	na	na	na	na
234	Kondziolka et al. [21]	2009	1	F	5	12.3	Craniopharyngioma	7.3	high dose	0	na	na	na	na
235	Feiring and Foer [17]	1968	1	F	2	30	Scalp angioma	28	na	na	na	na	na	na
236	Gautier-smith [17]	1970	1	M	10	25	Low-grade glioma	15	low dose	na	na	na	na	na
237	Waga and Handa [17]	1976	1	F	23	35	Craniopharyngioma	12	high dose	na	na	na	na	na
238	Watts [17]	1976	1	F	0.75	22.75	Scalp angioma	22	na	na	na	na	na	na
239	Kandel [17]	1978	1	F	43	53	Scalp cancer	10	high dose	na	na	na	na	na
240	Sussman et al. [17]	1980	1	F	29	48	Abscess	19	na	0	na	na	na	na
241	Abdallah et al. [22]	2018	1	F	12.5	38	Desmoplastic medulloblastoma	25.5	65	0	1	1	38	0
242	Abdallah et al. [22]	2018	1	M	11	32	Desmoplastic medulloblastoma	21	54	0	1	2	89	0
243	Abdallah et al. [22]	2018	1	M	39	50	Oligodendroglioma WHO grade II	11	30	0	1	1	1	0
244	Abdallah et al. [22]	2018	1	M	10	69	Otitis Media	59	low dose	1	na	na	na	na
245	Salvati et al. [23]	2003	1	M	28	41	ALL	13	intermediate dose	0	na	na	na	na
246	Salvati et al. [23]	2003	1	F	18	41	ALL	23	intermediate dose	0	na	na	na	na
247	Salvati et al. [23]	2003	1	F	33	49	Pituitary adenoma	16	high dose	0	na	na	na	na
248	Salvati et al. [23]	2003	1	M	4	22	Medulloblastoma	18	high dose	0	na	na	na	na
249	Salvati et al. [23]	2003	1	F	11	38	ALL	27	intermediate dose	0	na	na	na	na
250	Aboukais et al. [24]	2015	1	na	4	20	Medulloblastoma	16	na	1	na	na	na	na
251	Aboukais et al. [24]	2015	1	na	9	29	ALL	20	na	0	na	na	na	na
252	Aboukais et al. [24]	2015	1	na	37	54	Lymphoma	17	na	0	na	na	na	na
253	Aboukais et al. [24]	2015	1	na	3	24	ALL	21	na	1	na	na	na	na
254	Aboukais et al. [24]	2015	1	na	9	38	Astrocytoma	29	na	1	na	na	na	na
255	Aboukais et al. [24]	2015	1	M	1	34	ALL	33	na	0	na	na	na	na
256	Aboukais et al. [24]	2015	1	F	2	27	ALL	25	na	1	na	na	na	na
257	Aboukais et al. [24]	2015	1	M	30	55	Cutaneous angioma	25	na	0	na	na	na	na
258	Aboukais et al. [24]	2015	1	na	6	28	ALL	22	na	0	na	na	na	na
259	Al-Mefty et al [25]	2004	1	M	11	41	Subependymoma	30	intermediate dose	1	na	2	35	1
260	Al-Mefty et al [25]	2004	1	F	13	44	Craniopharyngioma	31	intermediate dose	1	na	2	32	1
261	Al-Mefty et al [25]	2004	1	M	1.5	18.5	ALL	17	intermediate dose	1	na	1	64	1
262	Al-Mefty et al [25]	2004	1	F	42	53	Pituitary adenoma	11	intermediate dose	0	na	1	22	0
263	Al-Mefty et al [25]	2004	1	M	22	28	Pituitary adenoma	6	intermediate dose	1	na	1	21	1
264	Al-Mefty et al [25]	2004	1	M	6	26	ALL	20	intermediate dose	0	na	2	30	1
265	Al-Mefty et al [25]	2004	1	F	1	47	Retroauricular tumor	46	intermediate dose	0	na	3	na	na
266	Al-Mefty et al [25]	2004	1	F	53	63	Olfactory neuroblastoma	10	intermediate dose	0	na	2	na	na
267	Al-Mefty et al [25]	2004	1	M	7	23	ALL	16	intermediate dose	0	na	1	9	1
268	Al-Mefty et al [25]	2004	1	F	7	28	ALL	21	intermediate dose	0	na	1	24	1
269	Al-Mefty et al [25]	2004	1	M	12	34	NHL	22	intermediate dose	1	na	1	33	1
270	Al-Mefty et al [25]	2004	1	F	5	63	Face tumor	58	intermediate dose	0	na	1	23	0
271	Al-Mefty et al [25]	2004	1	F	6	23	ALL	17	intermediate dose	0	na	1	12	1
272	Al-Mefty et al [25]	2004	1	F	3	37	Hypertrophiic tonsils	34	low dose	0	na	1	108	1
273	Al-Mefty et al [25]	2004	1	F	7	53	Nasal implant	46	low dose	0	na	1	na	na
274	Al-Mefty et al [25]	2004	1	M	1	40	Parotid tumor	39	low dose	0	na	1	84	1
275	Amirjamshidi et al. [25]	2000	1	F	2	17	Ependymoma	15	intermediate dose	0	na	na	na	na
276	Shoshan et al. [25]	2000	1	M	6	44	Tinea capitis	38	low dose	0	na	na	na	na
277	Shoshan et al. [25]	2000	1	F	7	56	Tinea capitis	49	low dose	0	na	na	na	na
278	Shoshan et al. [25]	2000	1	F	4	41	Tinea capitis	37	low dose	0	na	na	na	na
279	Shoshan et al. [25]	2000	1	M	3	51	Tinea capitis	48	low dose	0	na	na	na	na
280	Shoshan et al. [25]	2000	1	F	6	54	Tinea capitis	48	low dose	0	na	na	na	na
281	Shoshan et al. [25]	2000	1	F	5	49	Tinea capitis	44	low dose	0	na	na	na	na
282	Strojan et al. [25]	2000	1	F	10	41.5	Medulloblastoma	31.5	high dose	0	na	na	na	na
283	Strojan et al. [25]	2000	1	M	11	35	Medulloblastoma	24	high dose	1	na	na	na	na
284	Strojan et al. [25]	2000	1	F	9	29.5	ALL	20.5	intermediate dose	1	na	na	na	na
285	Strojan et al. [25]	2000	1	M	4	13.5	ALL	9.5	low dose	1	na	na	na	na
286	Strojan et al. [25]	2000	1	M	3	15.5	NHL	12.5	high dose	0	na	na	na	na
287	Walter et al. [25]	1998	1	F	10	39	ALL	29	intermediate dose	na	na	na	na	na
288	Walter et al. [25]	1998	1	F	2.7	29.9	ALL	27.2	high dose	na	na	na	na	na
289	Walter et al. [25]	1998	1	M	7.3	31.4	ALL	24.1	intermediate dose	na	na	na	na	na
290	Walter et al. [25]	1998	1	M	5	24	ALL	19	intermediate dose	na	na	na	na	na
291	Walter et al. [25]	1998	1	F	7.1	26.4	ALL	19.3	intermediate dose	na	na	na	na	na
292	Walter et al. [25]	1998	1	F	5	28	ALL	23	intermediate dose	na	na	na	na	na
293	Walter et al. [25]	1998	1	M	11.9	24.5	ALL	12.6	intermediate dose	na	na	na	na	na
294	Walter et al. [25]	1998	1	F	3.5	25	ALL	21.5	high dose	na	na	na	na	na
295	Walter et al. [25]	1998	1	F	2.1	20.1	ALL	18	intermediate dose	na	na	na	na	na
296	Walter et al. [25]	1998	1	F	3.2	20.3	ALL	17.1	intermediate dose	na	na	na	na	na
297	Ware et al. [25]	2004	1	F	4	13	Primitive neuroectodermal tumor	9	high dose	0	na	na	na	na
298	You et al. [24]	2013	1	M	3	19.9	Medulloblastoma	16.9	high dose	0	na	na	na	na
299	Zhou et al. [24]	2013	1	M	36	67	Pituitary adenoma	31	intermediate dose	1	na	na	na	na
300	Zenke et al. [24]	1993	1	M	6	31	Ependymoma	25	na	0	na	na	na	na
301	Yousaf et al. [24]	2003	1	M	6	33	Medulloblastoma	27	intermediate dose	0	na	na	na	na
302	Yousaf et al. [24]	2003	1	F	8	28	Low-grade glioma	20	intermediate dose	0	na	na	na	na
303	Yousaf et al. [24]	2003	1	F	17	41	Hodgkin disease	24	intermediate dose	1	na	na	na	na
304	Minniti et al. [24]	2005	1	M	22	56	Pituitary adenoma	34	high dose	na	na	na	na	na
305	Minniti et al. [24]	2005	1	F	19	29	Pituitary adenoma	10	high dose	0	na	na	na	na
306	Minniti et al. [24]	2005	1	F	22	44	Pituitary adenoma	22	high dose	na	na	na	na	na
307	Minniti et al. [24]	2005	1	F	48	55	Pituitary adenoma	7	high dose	0	na	na	na	na
308	Minniti et al. [24]	2005	1	F	39	68	Pituitary adenoma	29	high dose	na	na	na	na	na
309	Minniti et al. [24]	2005	1	F	58	79	Pituitary adenoma	21	high dose	0	na	na	na	na
310	Lillehei et al. [24]	2008	1	M	41	52	Craniopharyngioma	11	high dose	1	na	na	na	na
311	Lillehei et al. [24]	2008	1	F	0.25	39.25	Scalp angioma	39	low dose	0	na	na	na	na
312	Lillehei et al. [24]	2008	1	F	12	57	Low-grade glioma	45	high dose	0	na	na	na	na
313	Lillehei et al. [24]	2008	1	M	8	49	Facial angioma	41	low dose	0	na	na	na	na
314	Lillehei et al. [24]	2008	1	F	3	34	Low-grade glioma	31	high dose	1	na	na	na	na
315	Lillehei et al. [24]	2008	1	F	10	33	ALL	23	high dose	1	na	na	na	na
316	Lillehei et al. [24]	2008	1	F	1.7	25.7	ALL	24	low dose	0	na	na	na	na
317	Lillehei et al. [24]	2008	1	M	3	15	Ependymoma	12	high dose	0	na	na	na	na
318	Lillehei et al. [24]	2008	1	F	2	37	Posterior fossa tumor	35	high dose	1	na	na	na	na
319	Lillehei et al. [24]	2008	1	F	5	68	Cerebellar tumor	63	high dose	1	na	na	na	na
320	Lillehei et al. [24]	2008	1	F	17	49	ALL	32	high dose	0	na	na	na	na
321	Lillehei et al. [24]	2008	1	F	20	48	Pituitary tumor	28	high dose	0	na	na	na	na
322	Lillehei et al. [24]	2008	1	M	11	26	Medulloblastoma	15	high dose	1	na	na	na	na
323	Lillehei et al. [24]	2008	1	F	5	34	ALL	29	high dose	0	na	na	na	na
324	Jew et al. [24]	2001	1	M	7	38	Ependymoma	31	high dose	1	na	na	na	na
325	Jew et al. [24]	2001	1	F	19	38	Low-grade glioma	19	high dose	0	na	na	na	na
326	Jew et al. [24]	2001	1	M	2	21	ALL	19	na	0	na	na	na	na
327	Jew et al. [24]	2001	1	M	6.75	22.75	Medulloblastoma	16	high dose	0	na	na	na	na
328	Jew et al. [24]	2001	1	M	18	64	Acne vulgaris	46	na	0	na	na	na	na
329	Jew et al. [24]	2001	1	F	16	70	Parotid gland tumor	54	na	0	na	na	na	na
330	Jew et al. [24]	2001	1	na	52	55	Graves ophthalmopathy	3	low dose	0	na	na	na	na
331	Jew et al. [24]	2001	1	F	6	27	Craniopharyngioma	21	na	0	na	na	na	na
332	Godlewski et al. [26]	2012	1	F	2	33	Ganglioneuroblastoma	31	>20	0	1	2	120	0
333	Godlewski et al. [26]	2012	1	F	6	25	NHL	19	24	0	1	1	108	0
334	Godlewski et al. [26]	2012	1	M	4	31	Ependymoma	27	>20	1	1	1	84	0
335	Godlewski et al. [26]	2012	1	F	15	44	ALL	29	24	0	1	1	84	1
336	Godlewski et al. [26]	2012	1	F	5	39	ALL	34	24	0	0	1	6	0
337	Godlewski et al. [26]	2012	1	F	4	27	NHL	23	24	0	1	na	48	0
338	Godlewski et al. [26]	2012	1	F	11	22	NHL	11	>20	1	1	1	168	0
339	Godlewski et al. [26]	2012	1	F	2	40	ALL	38	24.05	1	1	1	12	0
340	Godlewski et al. [26]	2012	1	M	58	62	Olfactory esthesioneuroblastoma	4	60	0	1	1	24	na
341	Godlewski et al. [26]	2012	1	M	16	28	Germinoma	12	52	1	1	1	120	0
342	Godlewski et al. [26]	2012	1	F	2	31	ALL	29	24	0	1	1	72	1
343	Godlewski et al. [26]	2012	1	F	18	32	Anaplastic astrocytoma	14	54	1	1	1	72	0
344	Godlewski et al. [26]	2012	1	F	15	36	ALL	21	18	0	1	1	24	0
345	Godlewski et al. [26]	2012	1	M	15	43	Ependymoma	28	46	0	1	1	60	0
346	Godlewski et al. [26]	2012	1	F	8	26	CNS lymphoma	18	30	1	1	1	192	1
347	Godlewski et al. [26]	2012	1	F	3	36	Leukemia	33	>20	0	1	1	6	0
348	Godlewski et al. [26]	2012	1	M	15	56	Astrocytoma	41	50	0	1	1	6	0
349	Godlewski et al. [26]	2012	1	M	4	50	Brain tumor	46	45	1	1	1	12	0
350	Godlewski et al. [26]	2012	1	M	3	31	Low-grade glioma	28	40	1	1	1	36	1
351	Godlewski et al. [26]	2012	1	M	3	17	Medulloblastoma	14	50.4	1	1	1	48	0
352	Godlewski et al. [26]	2012	1	F	44	74	Pituitary adenoma	30	>20	0	1	1	60	0
353	Felicetti et al. [27]	2015	1	na	na	na	ALL	23	na	0	na	1	na	1
354	Felicetti et al. [27]	2015	1	na	na	na	ALL	24.2	na	0	na	2	na	1
355	Felicetti et al. [27]	2015	1	na	na	na	Low-grade glioma	28	na	1	na	1	na	1
356	Felicetti et al. [27]	2015	1	na	na	na	Ependymoma	16.2	na	0	na	2	na	0
357	Felicetti et al. [27]	2015	1	na	na	na	ALL	26.4	na	1	na	1	na	0
358	Felicetti et al. [27]	2015	1	na	na	na	ALL	12.2	na	1	na	2	na	1
359	Felicetti et al. [27]	2015	1	na	na	na	ALL	20	na	0	na	1	na	0
360	Felicetti et al. [27]	2015	1	na	na	na	Germ cell tumor	16	na	0	na	1	na	1
361	Felicetti et al. [27]	2015	1	na	na	na	ALL	29	na	0	na	2	na	0
362	Chojnacka et al. [18]	2014	1	na	1.3	13.5	Medulloblastoma	12.2	80	1	na	1	192	1
363	Chojnacka et al. [18]	2014	1	na	6.3	20.8	Glioblastoma	14.5	95	0	na	1	152.4	0
364	Chojnacka et al. [18]	2014	1	na	12	32	Ependymoma	20	90	1	na	3	24	0
365	Chojnacka et al. [18]	2014	1	na	1.8	15.3	Ependymoma	13.5	75	0	na	1	99.6	0
366	Chojnacka et al. [18]	2014	1	na	4.5	9.7	PNET	5.2	90	0	na	2	153.6	0
367	Ammerlaan et al. [18]	2008	1	M	4.5	25	atypical teratoid/rhabdoid tumor,	20.5	54	0	1	2	108	0
368	Arai et al. [18]	2018	1	F	45	48.5	Low-grade glioma	3.5	high dose	0	na	na	na	na
369	Arai et al. [18]	2018	1	M	12	40	Germinoma	28	na	0	na	na	na	na
370	Arai et al. [18]	2018	1	M	3	38	ALL	35	na	0	na	na	na	na
371	Arai et al. [18]	2018	1	M	3	12.7	Medulloblastoma	9.7	high dose	0	na	na	na	na
372	Arai et al. [18]	2018	1	M	4	35	ALL	31	intermediate dose	0	na	na	na	na
373	Oda et al. [18]	2012	1	F	6	18	ALL	12	low dose	0	na	na	na	na
374	Oda et al. [18]	2012	1	M	10	28	ALL	18	high dose	0	na	na	na	na
375	Oda et al. [18]	2012	1	F	7	19	ALL	12	low dose	0	na	na	na	na
376	Shenoy et al. [18]	2004	1	M	5	12	Low-grade glioma	7	45	0	1	2	42	0
377	Shenoy et al. [18]	2004	1	M	21	40	Pineal tumor	19	54	1	1	2	240	1
378	Shenoy et al. [18]	2004	1	F	30	50	Parotid gland tumor	20	76	0	1	2	36	1
379	Yamaguchi et al. [18]	2011	1	F	11	34	LGG	23	na	0	na	na	na	na
380	Barboza et al. [18]	2006	1	M	30	50	LGG	20	high dose	0	na	na	na	na
381	Boljesikova et al. [18]	2001	1	M	7	43	Medulloblastoma	36	high dose	1	na	na	na	na
382	Borgmann et al. [18]	2008	1	F	7.8	12.8	ALL	5	low dose	0	na	na	na	na
383	Brassesco et al. [18]	2009	1	M	2	14	Medulloblastoma	12	88.6	0	1	1	na	na
384	Brassesco et al. [18]	2012	1	F	2	10.5	Medulloblastoma	8.5	high dose	0	na	na	na	na
385	Broniscer et al. [18]	2004	1	F	1.1	13.5	Ependymoma	12.4	high dose	0	na	na	na	na
386	Broniscer et al. [18]	2004	1	F	10.1	22.3	Medulloblastoma	12.2	high dose	0	na	na	na	na
387	Broniscer et al. [18]	2004	1	F	10.6	31.6	LGG	21	high dose	0	na	na	na	na
388	Caroli et al. [18]	2005	1	M	4	9	Scalp angioma	5	intermediate dose	0	na	na	na	na
389	Chauvenic et al. [18]	1997	1	F	17	47	Pituitary adenoma	30	100	1	na	na	na	0
390	Chauvenic et al. [18]	1999	1	na	na	na	Glioma	23	55	0	na	na	na	0
391	Choudhary et al. [18]	2006	1	M	11	12.2	Medulloblastoma	1.2	high dose	1	na	na	na	na
392	Chourmouzi et al. [18]	2013	1	M	10	29	Medulloblastoma	19	na	0	na	1	na	0
393	Copeland and Link [18]	2013	1	M	47	60	Scalp angioma	13	30	0	na	1	na	0
394	Daentzer and Boker [18]	1999	1	F	10	30	Ependymoma	20	high dose	0	na	1	na	0
395	Darling et al. [18]	1994	1	F	3	18	ALL	15	high dose	0	na	1	na	0
396	Darling et al. [18]	1994	1	F	3	16	ALL	13	high dose	0	na	2	na	0
397	Dweik et al. [18]	1995	1	F	15	27	Medulloblastoma	12	high dose	0	na	na	na	na
398	Ellyda et al. [18]	2013	1	F	20	40	Pituitary adenoma	20	intermediate dose	0	na	na	na	0
399	Findlay et al. [18]	1994	1	F	14	21	ALL	7	high dose	1	na	na	na	0
400	Findlay et al. [18]	1994	1	F	3	23	ALL	20	high dose	1	na	na	na	0
401	Foreman et al. [18]	1995	1	M	6	25	ALL	19	20	0	na	3	na	0
402	Garcia Santos and Climent [18]	1992	1	F	37	64.5	Scalp angioma	27.5	low dose	0	na	1	na	0
403	Ghosal et al. [18]	2001	1	M	9	26	Medulloblastoma	17	56	0	na	na	na	0
404	Goto et al. [18]	2014	1	F	3	28	ALL	25	18	1	na	2	na	1
405	Hu et al. [18]	2009	1	M	62	62.6	GBM	0.6	56	0	na	3	na	1
406	Ijiri et al. [18]	2000	1	M	2	10	Ependymoma	8	high dose	0	na	na	na	na
407	Velibyekov et al. [18]	1976	20	na	na	na	Tinea capitis	na	low dose	na	na	na	na	na
408	Bryk et al. [18]	1976	6	na	na	na	Tinea capitis	na	low dose	na	na	na	na	na
409	Gomori et al. [18]	1982	30	na	na	>30	Tinea capitis	>20	low dose	na	na	na	na	na
410	Gabibov et al. [18]	1983	62	na	na	na	Various scalp lesions	na	low dose	na	na	na	na	14
411	Iwai et al. [18]	1984	1	M	12	49	Scalp angioma	37	na	0	na	na	na	na
412	Johnson et al. [18]	2013	1	F	61	71	Olfactory neuroblastoma	10	high dose	1	na	na	na	na
413	Kamoshima et al. [18]	2012	1	F	14	20	Germ cell tumor	6	high dose	0	na	na	na	na
414	Kaneko et al. [18]	2012	1	M	2	22	ALL	20	intermediate dose	0	na	na	na	na
415	Kantar et al. [18]	2004	1	M	7	15	Rhabdomyosarcoma	8	high dose	0	na	na	na	na
416	Kasantikul et al. [18]	1988	1	M	26	34	Pituitary adenoma	8	high dose	0	na	na	na	na
417	Kawahara et al. [18]	2007	1	M	3	23	ALL	20	low dose	0	na	na	na	na
418	Korenkov et al. [18]	2005	1	M	3	26	ALL	23	intermediate dose	0	na	na	na	na
419	Laitt et al. [18]	1995	1	M	3	22	ALL	19	intermediate dose	0	na	na	na	na
420	Lee et al [18]	2011	1	F	56	59.3	Brain tumor	3.3	intermediate dose	0	na	na	na	na
421	Loeffler et al. [18]	2003	1	M	41	57	Pituitary adenoma	16	high dose	0	na	na	na	na
422	Marconi and Parenti [18]	1997	1	M	8	38	Tinea capitis	30	low dose	1	na	na	na	na
423	Marconi and Parenti [18]	1997	1	F	19	37	Astrocytoma	18	high dose	0	na	na	na	na
424	Martin et al. [18]	2001	1	F	26	35	Hodgkin disease	9	intermediate dose	0	na	na	na	na
425	Martinez-Lage et al. [18]	2005	1	F	4.5	26.5	LGG	22	na	0	na	na	na	na
426	Matsuda et al. [18]	2005	1	F	12	39	ALL	27	intermediate dose	1	na	na	na	na
427	Matyja et al. [18]	1994	1	M	3	24	Medulloblastoma	21	high dose	0	na	na	na	na
428	Matyja et al. [18]	1994	1	F	17	32	Anaplastic oligodendroglioma	15	high dose	0	na	na	na	na
429	Melvin et al. [18]	1999	1	M	15	42.3	Hodgkin disease	27.3	intermediate dose	0	na	na	na	na
430	Rao et al. [18]	1997	1	M	27	43	Pituitary adenoma	16	high dose	0	na	na	na	na
431	Santoro et al. [18]	2002	1	M	18	48	Pituitary adenoma	30	high dose	0	na	na	na	na
432	Scaringi et al. [18]	2015	1	F	70	79	Melanoma	9	high dose	0	na	na	na	na
433	Senapati and Samanta [18]	2004	1	M	4	17	ALL	13	intermediate dose	0	na	na	na	na
434	Jenkinson et al. [18]	2003	1	M	11	48	LGG	37	intermediate dose	0	na	na	na	na
435	Lawrence et al. [18]	1970	1	na	na	na	Pituitary adenoma	11	>35	na	na	na	na	na
436	Modan et al. [18]	1974	4	na	na	na	Tinea capitis	na	low dose	na	na	na	na	na
437	Pask et al. [18]	1965	1	na	na	na	Pituitary adenoma	1	44	na	na	na	na	na
438	Schrantz et al. [18]	1972	1	na	na	na	na	na	na	na	na	na	na	na
439	Shore et al. [18]	1976	2	na	na	na	Tinea capitis	19	low dose	na	na	na	na	na
441	Lynch et al. [18]	2008	1	M	11	50	Tinea capitis	39	low dose	1	na	1	na	1
442	Singleton et al. [18]	2008	1	F	3	10	Medulloblastoma	7	high dose	1	na	1	na	0
443	Suslu et al. [18]	2009	1	M	8	21	Medulloblastoma	13	55	0	na	1	na	0
444	Andrade et al. [18]	2010	1	M	5.5	23.5	PNET	18	54	0	na	1	na	0
445	Andrade et al. [18]	2010	1	F	5.5	23.5	PNET	18	108	1	na	1	na	0
446	Azab et al. [18]	2011	1	F	3	17	Cerebellar pilocytic astrocytoma	14	40	0	na	1	na	0
447	Azab et al. [18]	2011	1	F	20	45	Thalamic low-grade astrocytoma	25	54	1	na	1	na	0
448	Baheti et al. [18]	2010	1	M	9	30	ALL	21	18	0	na	1	na	0
449	Cernea et al. [18]	2012	1	F	8	64	Tinea capitis	56	low dose	1	na	3	na	1
450	Friedman et al. [18]	2010	170	85M, 85F	na	na	85 ALL, 2 AML, 3 other leukemia, 31 astrocytoma, 25 medulloblastoma or PNET, 12 other CNS, 5 soft tissue sarcoma, 1 Ewing sarcoma, 5 NHL, 1 Osteosarcoma	22.7	high dose-Vhigh dose	na	na	46 x 1, 113 x 2, 11 x 3	na	na
451	Kamide et al. [18]	2010	1	M	5	34	Medulloblastoma	29	54	1	na	na	na	0
452	Swanson et al. [18]	2011	1	F	6	27	Ependymoma	21	50	0	na	na	na	0
453	Taylor et al. [18]	2009	127	62M, 62F	na	na	40 ALL, 70 various CNS, 17 other (odjęłam już 5 genetic!)	23,1 (23,1 for benign, 15,9 for malign)	6 low dose, 12 intermediate dose, 60 high dose, 28 Vhigh dose, 21 na	1 for 7 pts	na	57 x 1, 7x 2, 8x 3	na	na
454	Vinchon et al. [18]	2011	18	10M, 8F	8.2	26.5	1 Medulloblastoma, 17 na	18.3	53.3	1 for 10 pts	na	1x3, 17xna	na	na
455	Elbaba et al. [18]	2012	9	5M, 4F	5.5	15.2	3 Medulloblastoma, 2 ALL, 2 Ependymoma, 1 AML, 1 schwannoma	9.7	5x 52, 1x30, 3x16.7	5x1	na	8x 1,4x2, 1x3	na	6x1
456	Kuhn et al. [18]	2012	12	5M, 7F	18.3	53.1	5 LGG, 1 carcinoma, 1 medulloblastoma, 1 tinea capitis, 1 lymphoma, 1 scalp hemangioma, 1 neuroblastoma, 1 ependymoma, 1 pituitary adenoma	34.8	52.9	4	na	2x1, 4x2	na	0
457	Kunert et al. [18]	2012	8	4M, 4F	18.6	42.6	2 Pituitary adenoma, 1 Pineal tumor, 1 Medulloblastoma, 1 Thyroid tumor, 1 Rhabdomyosarcoma, 1 Anaplastic astrocytoma, 1 LGG	24	high dose	0	na	5x1, 1x1, 2x3	na	2
458	Claus et al. [18]	2014	22	na	na	na	na	na	high dose	na	na	na	na	na
459	Efendioglu et al. [18]	2014	1	M	10	15	Hodgkin lymphoma	5	25	0	na	2	na	0
460	Hassaneen et al. [18]	2015	9	4M, 5F	7.5	36.3	5XALL,2XMedulloblastoma, 2xChernobyl	28.8	high dose	3	na	3x1, 5x2, 2x3	na	3
461	Innocenti et al. [18]	2014	1	F	na	na	Recurrent ventricular ependymoma	10	high dose	1	na	1	na	0
462	Kageji et al. [18]	2015	1	M	36	50	HGG (ANAPLASTIC oligoastrocytoma)	14	42	1	na	1	na	0
463	Prabhu et al. [18]	2014	4	3M, 1F	5.8	29.3	1 Chernobyl, 1 Medulloblastoma, 2 ALL	23.5	na	2x1	na	2x1, 2x2	na	3x1
465	Komaki et al. [18]	1977	1	na	na	na	na	na	na	na	na	3	na	na
466	Lacono et al. [18]	1981	1	F	3	30	mEDulloblastoma	27	50	1	na	na	na	0
467	Meyrignac et al. [18]	1981	1	F	34	54	Pituitary adenoma	20	53	0	na	na	na	0
468	Paillas et al. [18]	1982	1	M	na	16	Pituitary adenoma	20	54	0	na	na	na	0
469	Pantronas et al. [18]	1980	1	F	22	32	Pituitary adenoma	10	80	1	na	na	na	0
470	Potish et al. [18]	1985	3	na	10	27.3	1 ALL, 1 Astrocytoma, 1 3d ventricle tumor	17.3	na	0	na	na	na	0
471	Soffer et al. [18]	1963	42	20M, 22F	na	na	Tinea capitis	6.8	low dose	6X1	na	36X1, 6X1	na	6X1
472	Yang et al. [18]	1982	1	F	na	na	Pituitary adenoma	na	high dose	na	na	3	na	na
475	Kasantikul et al. [18]	1988	1	M	28	36	Pituitary adenoma	8	47	0	na	na	na	0
476	Mazurowski et al. [18]	1989	1	na	na	na	cerebellar astrocytoma	>20	na	0	na	na	na	0
477	Ron et al. [18]	1988	18	na	na	na	Tinea capitis	15-50	1.5	0	na	17x1, 2x3	na	0
478	Bliss et al. [18]	1994	1	na	na	na	Pituitary adenoma	1	high dose	0	na	1	na	0
479	Donovan et al. [18]	1992	1	M	2	11	AML	9	38	na	na	2	na	na
480	Hope et al. [18]	1992	1	M	2.3	15.3	medulloblstoma	13	high dose	0	na	1	na	0
481	Paakko et al. [18]	1994	2	2F	3.5	19.5	ALL	16	23	0	na	1	na	0
482	Rusyniak et al. [18]	1992	1	M	21	24.5	Pontine glioma	3.5	55	0	na	1	na	0
484	Zenke et al. [18]	1993	1	M	6	31	Ependymoma	25	high dose	na	na	na	na	na
486	Bette et al. [18]	1995	1	F	5	68	Scalp lesion	63	low dose	1	na	2	na	0
487	Levin et al. [18]	1995	2	1M, 1F	na	45	Tinea capitis	na	low dose	0	na	1	na	0
488	Lyons et al. [18]	1996	1	F	27	52	Pituitary adenoma	25	40.7	0	na	na	na	0
489	Sadamori et al. [18]	1996	45	10M, 35F	#VALUE!	48	The explosion of the atomic bomb (Nagasaki)	na	Very high dose	na	na	na	na	na
490	Deutsch et al. [18]	1999	1	M	15	42	Hodgkin lymphoma	27	30	0	na	1	na	0
491	Duffner et al. [18]	1998	1	na	3	6	Medulloblastoma	3	high dose	na	na	na	na	na
492	Karlsson et al. [18]	1998	20	na	na	na	Skin hemangiomas	34	17xlow dose, 3xintermediate dose	na	na	na	na	na
493	O'Malley et al. [18]	1997	1	M	2	28	Medulloblastoma	26	40	1	na	na	na	na
494	Pollak et al. [18]	1998	18	10M, 8F	21.9	58	17xTinea capitis, 1 Pituitary adenoma	36.1	17xlow dose, 1xhigh dose	3x1	na	15x1, 6x3	na	na
495	Shintanii et al. [18]	1999	68	na	na	na	The explosion of the atomic bomb (Nagasaki)	9.4	Very high dose	1	na	30x1, 2x3	na	1
496	Spallone et al. [18]	1999	1	F	8	69	Tinea capitis	61	low dose	1	na	na	na	0
497	Juven et al. [18]	2002	1	F	39	21	Tinea capitis	18	2	0	na	na	na	0
498	Osipov et al. [18]	2002	1	M	61	51	Pituitary adenoma	10	54	0	na	3	na	0
499	Preston et al. [18]	2002	88	74F, 14M	na	na	The explosion of the atomic bomb (Nagasaki)	na	Very high dose	na	na	84x1, 1x2, 3x3	na	na
500	Sadetzki et al. [18]	2002	253	na	79.9	43.6	Tinea capitis	36.3	low dose	39x1	na	144x1, 1x3	na	na
501	Zattera-Cannoni et al. [18]	2001	6	na	60.85	30	2xTinea capitis, 1xoptic nerve glioma, 1 LGG, 1xskin angioma,	30.85	3xlow dose, 3xhigh dose	0	na	3x1, 3x2	na	1
502	Aguiar et al. [18]	2004	2	1M, 1F	#VALUE!	55.18	LGG, Medulloblastoma	na	Very high dose	0	na	na	na	0
504	Pistolesi et al. [18]	2004	1	M	47	34	Carcinomaof the tognue	13	52	1	na	2x2, 1x3	na	1
505	Shenoy et al. [18]	2004	3	2M, 1F	49.3	34	1 LGG, 1xlinealtumor	15.3	58.3	1	na	2x2, 1x3	na	1
506	Campbell et al. [18]	2005	1	F	195.5	18.5	Medulloblastoma	177	24	1	na	na	na	0
507	Goshen et al. [18]	2007	16	8M, 8F	49.8	28.7	ALL and T-cell lymphoma	21.1	24	3x1	na	na	na	1
508	Hiya et al. [18]	2007	16	na	na	na	ALL	20.6	high dose	3x1	na	na	na	na
509	Kaprelyan et al. [18]	2005	1	F	77	63	Basal Cell carcinoma	14	80	1	na	3	na	1
510	Kawahara et al. [18]	2007	1	M	43	23	ALL	20	18	0	na	2	na	0
511	Neglia et al. [18]	2006	66	na	42.5	25.5	31xLeukemia, 27xCNS tumors, 1xHodgkin disease, 3xNHL, 3xSoft tissue sarcona, 1xBone tumor	17	high dose	na	na	13x1, 47x2, 6x3	na	na
512	Sheehan et al. [18]	2006	2	1M, 1F	34.5	22	2xAVM	12.5	79	0	na	na	na	0
513	Dev ID et al. [18]	2022	1	na	na	na	Medulloblastoma	11	high dose	1	na	na	na	na
514	Nguyen et al. [18]	2021	1	M	na	na	Hodgkin lymphoma and thyroid cancer	na	na	na	na	na	na	na
515	Onoda et al. [18]	2022	1	K	10	46	suprasellar germ cell tumor	36	54	0	1	2	36	0
516	Fouda et al. [18]	2021	11	5M, 6F	2.7	17.3	5xALL, 4xmedulloblastoma, 1xgerm cell tumor, 1xprimitive neuroectodermal tumor	14.6	36.5	11x0	11x1	7x1, 4x2	96	11x0
517	Gillespie et al. [18]	2021	54	30M, 24F	9.4	44.5	10xMedulloblastoma, 7x Pilocytic astrocytoma, 7xALL, 7xOther leukaemia 7 23xUnknown	34.4	41.01	44x0, 11x1	na	na	74	11
518	Remes et al. [18]	2019	6	na	8.4 +- 4.3	na	3xependymoma, 1xmedulloblastoma, 1xmeningioma 1xastrocytoma	na	51.94	na	na	na	238.8	na
519	Kok et al. [18]	2019	97	47M, 50F	46x(0-4), 26x(5-9), 25x(10-17)	na	52xLeukemia, 7xNHL, 19xMedulloblastoma, 13xCNS non-medulloblastoma, 3xSoft tissue tumor, 3xGerm cell tumor	24x(<20),47x(20-29), 25x(30-39), 1x(>40)	10x(1-19), 48x(20-39),35x(>40)	na	na	45x1, 11x2	na	na
520	Raheja & Satyarthee [18]	2017	1	K	8	38	craniopharyngioma	30	60	1	na	na	na	na

## Sheet: Refs
14. Char, D.H.; Shiel M.J. Orbital meningioma after cranial radiation for acute lymphocytic leukemia. Orbit. 2008, 27, 321-323.
15. Tommasi, A.D.; Occhiogrosso, M.; Tommasi, C.D. et Cimmino, A.; Sanguedolce F.; Vailati G. Radiation-induced intracranial meningiomas: Review of six operated cases. Neurosurg Rev. 2005, 28, 104-114.
16. Al-Mefty O.; Topsakal C.; Pravdenkova S.; Sawyer J.R.; Harrisonb M.J. Radiation-induced meningiomas: Clinical, pathological, cytokinetic, and cytogenetic characteristics. J Neurosurg. 2004, 100, 1002-1013.
17. Maeda Y.; Onishi S.; Yamasaki F. et al. Secondary meningioma after cranial irradiation: case series and comprehensive literature review. Jpn J Clin Oncol. 2023, 53(3), 212-220. doi: 10.1093/jjco/hyac191. PMID: 36524362.
18. Onishi S.; Yamasaki F.; Kinoshita Y. et al. Characteristics of radiation-induced brain tumors: case series and systematic review. J Neurosurg. 2024, 141(6), 1614-1622. doi: 10.3171/2024.3.JNS232934. PMID: 38848603.
19. Ay L.A.; Ozgiray E.; Akintürk N. et al. Radiation-induced meningiomas following childhood cranial radiotherapy—report of four cases. Egypt J Neurosurg. 2025, 40, 40. doi: 10.1186/s41984-025-00373-1
20. Kim T.K.; Lee J.S.; Phi J.H. et al. Radiation-Induced Meningiomas Have an Aggressive Clinical Course: Genetic Signature Is Limited to NF2 Alterations, and Epigenetic Signature Is H3K27me3 Loss. J Korean Med Sci. 2025, 40(18), e62. doi: 10.3346/jkms.2025.40.e62. PMID: 40359980; PMCID: PMC12070044.
21. Kondziolka D.; Kano H.; Kanaan H. et ak. Stereotactic radiosurgery for radiation-induced meningiomas. Neurosurgery. 2009, 64(3), 463-9, discussion 469-70. doi: 10.1227/01.NEU.0000336765.85922.D9. PMID: 19240608.
22. Abdallah A.; Gunduz H.B.; Asilturk M. et al. Radiation-Induced Meningiomas: A Series of Four Consecutive Patients and a Review of Literature. Turk Neurosurg. 2020. 30(3), 323-349. doi: 10.5137/1019-5149.JTN.21197-17.2. PMID: 29368321.
23. Salvati M.; Caroli E.; Brogna C.; Orlando E.R.; Delfini R. High-Dose Radiation-Induced Meningiomas. Report of Five Cases and Critical Review of the Literature. Tumori Journal. 2003, 89(4),443-447. doi:10.1177/030089160308900420
24. Aboukais R.; Zairi F.; Le Rhun E. et al. Radiation-associated grade 2 meningiomas: A nine patient series and review of the literature. Clin Neurol Neurosurg, 2015, 136, 10-14.
25. Al-Mefty O.; Topsakal C.; Pravdenkova S.; Sawyer J.R.; Harrison M.J. Radiation-induced meningiomas: Clinical, pathological, cytokinetic, and cytogenetic characteristics. J Neurosurg, 2004, 100, 1002-1013.
26. Godlewski B.; Drummond K.J.; Kaye A.H. Radiation-induced meningiomas after high-dose cranial irradiation. J Clin Neurosci. 2012 , 9(12), 1627-35. doi: 10.1016/j.jocn.2012.05.011. Epub 2012 Jul 25. PMID: 22836037.
27. Felicetti F.; Fortunati N.; Garbossa D. et al. Meningiomas after cranial radiotherapy for childhood cancer: A single institution experience. J Cancer Res Clin Oncol, 2015, 141:1277-1282.
